# Supplementary material for: Resistance, Ineffectiveness, and Off-Label Use Related to Cephalosporins from the Reserve Group—A Pharmacovigilance Signal Detection Study on EudraVigilance Database
Source: Pharmaceuticals (Basel). 2026 Jan 15;19(1):155. doi: 10.3390/ph19010155 (PMC12844660; doi:10.3390/ph19010155)
Supplement: Supplementary file 1 [file pharmaceuticals-19-00155-s001.zip]

Archive with 1 entries (1 files):
- pharmaceuticals-4071969-supplementary.pdf
